# Supplementary material for: Reactive microglia after taste nerve injury: comparison to nerve injury models of chronic pain
Source: F1000Res. 2013 Feb 28;2:65. [Version 1] doi: 10.12688/f1000research.2-65.v1 (PMC3782356; doi:10.12688/f1000research.2-65.v1)
Supplement: Number of microglia in the nTS three days post chorda tympani transection in mice treated with minocycline, saline or no treatment — The number of microglia in the rostral central (RC) subnucleus of the nTS at three days post chorda tympani transection (CTx) in mice treated with minocycline (Mino), saline or no treatment. Three animals from each treatment were analyzed. From each animal, six microglial counts were taken throughout the rostral levels on both intact (Int) and transected (Tx) sides. The cell counts were analyzed using SPSS software with appropriate ANOVAs and Tukey’s post-hoc analysis. Significance was defined as p<0.05. [file f1000research-2-1169-s0000.tgz › Copy_of_Bartel_Fig3_raw_data.xlsx]

## Sheet: Sheet1
	No treat			Saline			Mino
	Int	Tx		Int	Tx		Int	Tx
animal #1	2	5		1	4		2	4
	1	4		2	6		3	5
	2	4		1	4		1	4
	1	5		2	3		2	5
	3	4		3	5		1	4
	2	5		3	6		2	3
average	1.83333	4.5		2	4.66667		1.83333	4.16667
animal #2	3	4		2	3		1	3
	2	5		1	5		2	4
	1	3		1	5		3	4
	2	3		2	2		3	3
	3	4		3	3		2	3
	3	5		1	3		2	3
average	2.33333	4		1.66667	3.5		2.16667	3.33333
animal #3	2	5		1	5		2	4
	2	4		2	4		2	3
	1	5		4	5		1	2
	2	4		2	4		2	2
	2	3		2	3		2	5
	3	4		3	5		2	3
average	2	4.16667		2.33333	4.33333		1.83333	3.16667
TOTAL AVG.	2.1	4.22222		2	4.16		1.88	3.5
std dev	0.76	0.732084		0.639137	0.92		0.67	0.92
SEM	0.44	0.422669		0.369006	0.53		0.39	0.53
