# Supplementary material for: Reactive microglia after taste nerve injury: comparison to nerve injury models of chronic pain
Source: F1000Res. 2013 Feb 28;2:65. [Version 1] doi: 10.12688/f1000research.2-65.v1 (PMC3782356; doi:10.12688/f1000research.2-65.v1)
Supplement: Iba1 and cd11b fluorescence levels three days post chorda tympani transection in mice treated with minocycline or not treated — Fluorescence levels of Iba1 and cd11b at three days post chorda tympani transection (CTx) in animals that were treated with minocycline (Mino) and animals that were not treated (No Mino). Three animals for each treatment, Mino and No Mino, were analyzed. The fluorescent intensity of Iba1 and cd11b were measured within a defined circular region of interest (ROI=1,596 40 µm2) in ImageJ. For each animal, two ROI measurements were taken at levels R2 (sheet 1) and R3 (sheet 2) on the intact (Int) and transected (Tx) sides in the following regions: rostral central (RC) subnucleus of the nTS, ventral (V) subnucleus of the nTS and the spinal vestibular nucleus (SpVe). The fluorescent levels on the transected sides were normalized by subtracting the fluorescent levels from the intact sides. These normalized values, which were used to generate the graphs shown in Figure 4, were then analyzed using SPSS software with the appropriate 2-way ANOVAs and Tukey’s post-hoc analysis where significant differences were defined as p<0.05. [file f1000research-2-1169-s0001.tgz]

Archive with 1 entries (1 files):
- Bartel_Fig_4_raw_data__R3_.xlsx
