# Supplementary material for: Reactive microglia after taste nerve injury: comparison to nerve injury models of chronic pain
Source: F1000Res. 2013 Feb 28;2:65. [Version 1] doi: 10.12688/f1000research.2-65.v1 (PMC3782356; doi:10.12688/f1000research.2-65.v1)
Supplement: Iba1 and cd11b fluorescence levels three days post chorda tympani transection in mice treated with minocycline or not treated — Fluorescence levels of Iba1 and cd11b at three days post chorda tympani transection (CTx) in animals that were treated with minocycline (Mino) and animals that were not treated (No Mino). Three animals for each treatment, Mino and No Mino, were analyzed. The fluorescent intensity of Iba1 and cd11b were measured within a defined circular region of interest (ROI=1,596 40 µm2) in ImageJ. For each animal, two ROI measurements were taken at levels R2 (sheet 1) and R3 (sheet 2) on the intact (Int) and transected (Tx) sides in the following regions: rostral central (RC) subnucleus of the nTS, ventral (V) subnucleus of the nTS and the spinal vestibular nucleus (SpVe). The fluorescent levels on the transected sides were normalized by subtracting the fluorescent levels from the intact sides. These normalized values, which were used to generate the graphs shown in Figure 4, were then analyzed using SPSS software with the appropriate 2-way ANOVAs and Tukey’s post-hoc analysis where significant differences were defined as p<0.05. [file f1000research-2-1169-s0001.tgz › Bartel_Fig_4_raw_data__R3_.xlsx]

## Sheet: Level R2
Animal #	Condition	Measure	RC Int			RC Tx				V Int			V Tx				SpVe Int			SpVe Tx
			Count1	Count2	Average	Count1	Count2	Average	Tx - INT	Count1	Count2	Average	Count1	Count2	Average	Tx - INT	Count1	Count2	Average	Count1	Count2	Average	Tx - INT
1	NO Mino	Iba1	31.634	27.103	29.3685	66.117	89.229	77.673		24.106	24.482	24.294	29.969	26.932	28.4505		25.164	26.512	25.838	27.326	27.387	27.3565
2	NO Mino	Iba1	22.682	20.302	21.492	62.39	54.475	58.4325		17.274	15.165	16.2195	22.937	19.886	21.4115		17.455	16.005	16.73	17.448	15.578	16.513
3	NO Mino	Iba1	31.941	32.963	32.452	88.314	84.936	86.625		29.728	28.451	29.0895	23.669	25.364	24.5165		27.762	27.739	27.7505	24.598	25.233	24.9155
Average	NO Mino	Iba1			27.7708			74.2435	46.4727			23.201			24.7928	1.59183			23.4395			22.9283	-0.511167
1	Mino	Iba1	22.67	20.21	21.44	53.472	58.977	56.2245		19.024	17.889	18.4565	21.755	23.442	22.5985		18.385	16.567	17.476	17.025	24.58	20.8025
2	Mino	Iba1	23.46	27.787	25.6235	71.702	72.517	72.1095		22.611	21.303	21.957	23.028	26.335	24.6815		20.385	18.172	19.2785	27.202	26.016	26.609
3	Mino	Iba1	26.617	28.329	27.473	49.543	62.179	55.861		23.778	24.086	23.932	21.308	19.363	20.3355		23.702	16.801	20.2515	18.5	13.562	16.031
Average	Mino	Iba1			24.8455			61.3983	36.5528			21.4485			22.5385	1.09			19.002			21.1475	2.1455
1	NO Mino	cd11b	56.833	49.841	53.337	90.325	103.914	97.1195		45.867	46.693	46.28	65.201	57.947	61.574		53.757	52.412	53.0845	64.116	66.041	65.0785
2	NO Mino	cd11b	53.817	51.007	52.412	95.812	91.255	93.5335		48.166	47.774	47.97	52.885	50.689	51.787		46.158	49.421	47.7895	49.799	48.05	48.9245
3	NO Mino	cd11b	66.524	63.992	65.258	123.436	121.164	122.3		69.534	64.201	66.8675	69.26	66.283	67.7715		63.652	57.745	60.6985	66.421	64.821	65.621
Average	NO Mino	cd11b			57.0023			104.318	47.3153			53.7058			60.3775	6.67167			53.8575			59.8747	6.01717
1	Mino	cd11b		51.933	53.4725	77.944	86.831	82.3875		52.358	47.837	50.0975	45.027	47.165	46.096		46.892	46.296	46.594	43.714	48.565	46.1395
2	Mino	cd11b		49.535	48.7185	85.012	79.364	82.188		45.629	44.844	45.2365	51.91	48.64	50.275		43.79	40.073	41.9315	51.481	48.945	50.213
3	Mino	cd11b		49.657	49.727	67.341	86.435	76.888		47.547	46.691	47.119	59.985	55.757	57.871		46.095	39.963	43.029	54.761	45.847	50.304
Average	Mino	cd11b			50.6393			80.4878	29.8485			47.4843			51.414	3.92967			43.8515			48.8855	5.034

## Sheet: Level R3
Animal #	Condition	Measure	RC Int			RC Tx				V Int			V Tx				SpVe Int			SpVe Tx
			Count1	Count2	Average	Count1	Count2	Average	Tx - INT	Count1	Count2	Average	Count1	Count2	Average	Tx - INT	Count1	Count2	Average	Count1	Count2	Average	Tx - INT
1	NO Mino	Iba1	33.462	37.344	35.403	42.962	53.658	48.31		26.453	23.709	25.081	27.328	24.442	25.885		25.291	27.533	26.412	25.356	27.011	26.1835
2	NO Mino	Iba1	21.635	20.188	20.9115	34.128	35.046	34.587		19.034	19.534	19.284	21.531	17.673	19.602		17.827	17.289	17.558	18.507	18.418	18.4625
3	NO Mino	Iba1	27.149	30.639	28.894	68.702	80.676	74.689		26.656	26.812	26.734	41.049	34.07	37.5595		23.95	23.35	23.65	27.001	25.851	26.426
Average	NO Mino	Iba1			28.4028			52.5287	24.1258			23.6997			27.6822	3.9825			22.54			23.6907	1.15067
1	Mino	Iba1	23.203	23.718	23.4605	42.587	39.549	41.068		20.465	21.245	20.855	23.097	22.566	22.8315		19.727	19.324	19.5255	20.493	21.81	21.1515
2	Mino	Iba1	18.692	17.271	17.9815	53.335	63.178	58.2565		17.733	17.519	17.626	24.253	23.692	23.9725		15.282	17.461	16.3715	23.789	23.023	23.406
3	Mino	Iba1	21.456	19.05	20.253	40.55	59.579	50.0645		18.682	17.632	18.157	20.573	24.639	22.606		16.666	15.312	15.989	21.448	19.128	20.288
Average	Mino	Iba1			20.565			49.7963	29.2313			18.8793			23.1367	4.25733			17.2953			21.6152	4.31983
1	NO Mino	cd11b	49.777	52.046	50.9115	56.634	63.152	59.893		48.839	47.151	47.995	46.935	45.867	46.401		52.865	52.345	52.605	52.302	55.604	53.953
2	NO Mino	cd11b	47.701	48.893	48.297	64.138	67.361	65.7495		47.446	48.907	48.1765	52.825	49.139	50.982		50.521	49.279	49.9	52.605	55.626	54.1155
3	NO Mino	cd11b	53.469	58.596	56.0325	88.541	97.915	93.228		52.581	52.614	52.5975	70.875	66.26	68.5675		55.81	51.88	53.845	61.325	55.108	58.2165
Average	NO Mino	cd11b			51.747			72.9568	21.2098			49.5897			55.3168	5.72717			52.1167			55.4283	3.31167
1	Mino	cd11b	48.706	49.013	48.8595	68.55	68.744	68.647		45.289	45.962	45.6255	46.533	43.898	45.2155		53.346	54.608	53.977	50.825	49.337	50.081
2	Mino	cd11b	49.511	44.601	47.056	44.453	53.779	49.116		47.052	45.141	46.0965	31.401	30.452	30.9265		43.85	45.511	44.6805	33.625	31.094	32.3595
3	Mino	cd11b	51.288	50.801	51.0445	66.662	72.852	69.757		46.512	46.066	46.289	56.529	57.375	56.952		43.06	43.61	43.335	59.119	54.974	57.0465
Average	Mino	cd11b			48.9867			62.5067	13.52			46.0037			44.3647	-1.639			47.3308			46.4957	-0.835167
