# Supplementary material for: Reactive microglia after taste nerve injury: comparison to nerve injury models of chronic pain
Source: F1000Res. 2013 Feb 28;2:65. [Version 1] doi: 10.12688/f1000research.2-65.v1 (PMC3782356; doi:10.12688/f1000research.2-65.v1)
Supplement: Two-bottle preference experiments with water and 300mM sucrose before and after chorda tympani transection and treatment with naloxone — Two-bottle preference experiments with water and 300mM sucrose before and after chorda tympani transection (CTx) and treatment with naloxone (NLX). In the first set of experiments in Figure 6A, four mice had continual access to the two bottles (water and sugar solution). The animals were trained for three days before undergoing CTx and receiving naloxone or saline treatment (post). For each day, the total amounts of each liquid consumed were used to calculate the preference score [sucrose (mL)/total fluid (mL)]. The higher the score indicates the greater the sweet preference with 0.5 representing no preference. In the second set of experiments in Figure 6B, another four mice were placed on a 22.5 hour water deprivation schedule where they had access to bottles of water and sugar solution the remaining 1.5 hours per day. The animals were trained for four days before undergoing CTx and receiving naloxone or saline treatment. [file f1000research-2-1169-s0003.tgz]

Archive with 1 entries (1 files):
- Bartel_Fig_6_raw_data.xlsx
