# Supplementary material for: Reactive microglia after taste nerve injury: comparison to nerve injury models of chronic pain
Source: F1000Res. 2013 Feb 28;2:65. [Version 1] doi: 10.12688/f1000research.2-65.v1 (PMC3782356; doi:10.12688/f1000research.2-65.v1)
Supplement: Two-bottle preference experiments with water and 300mM sucrose before and after chorda tympani transection and treatment with naloxone — Two-bottle preference experiments with water and 300mM sucrose before and after chorda tympani transection (CTx) and treatment with naloxone (NLX). In the first set of experiments in Figure 6A, four mice had continual access to the two bottles (water and sugar solution). The animals were trained for three days before undergoing CTx and receiving naloxone or saline treatment (post). For each day, the total amounts of each liquid consumed were used to calculate the preference score [sucrose (mL)/total fluid (mL)]. The higher the score indicates the greater the sweet preference with 0.5 representing no preference. In the second set of experiments in Figure 6B, another four mice were placed on a 22.5 hour water deprivation schedule where they had access to bottles of water and sugar solution the remaining 1.5 hours per day. The animals were trained for four days before undergoing CTx and receiving naloxone or saline treatment. [file f1000research-2-1169-s0003.tgz › Bartel_Fig_6_raw_data.xlsx]

## Sheet: Sheet1
NLX + CTx (NO water deprivation)
water and 300mM sucrose
	Animal #1 (10mg NLX)	Animal #2 (10mg NLX)	Animal #3 (10mg NLX)	Animal #4 (Saline)
training day1
Water intake (mL)	0.5	1	0.5	1
Sucrose intake (mL)	15	12.5	15	18
Total (water+sucrose)	15.5	13.5	15.5	19
Pref score	0.967742	0.925926	0.967742	0.947368
training day2
Water intake (mL)	0.5	2.5	1.5	0.5
Sucrose intake (mL)	17.5	18.5	18.5	25
Total (water+sucrose)	18	21	20	25.5
Pref score	0.972222	0.880952	0.925	0.980392
training day3
Water intake (mL)	0	1	0	1
Sucrose intake (mL)	25	24	25	24
Total (water+sucrose)	25	25	25	25
Pref score	1	0.96	1	0.96
post day1
Water intake (mL)	1	5	5	1
Sucrose intake (mL)	4	0.5	0.5	3
Total (water+sucrose)	5	5.5	5.5	4
Pref score	0.8	0.0909091	0.0909091	0.75
post day2
Water intake (mL)	3	4.5	4.5	2
Sucrose intake (mL)	23	24	5.5	24
Total (water+sucrose)	26	28.5	10	26
Pref score	0.884615	0.842105	0.55	0.923077
post day3
Water intake (mL)	0.5	1.5	1.5	1
Sucrose intake (mL)	23	24	18.5	24
Total (water+sucrose)	23.5	25.5	20	25
Pref score	0.978723	0.941176	0.925	0.96
NLX + CTx (22.5hr water deprivation)
water and 300mM sucrose
	Animal #1 (10mg NLX)	Animal #2 (10mg NLX)	Animal #3 (10mg NLX)	Animal #4 (Saline)
train day1
Water intake (mL)	2.5	2	2	1
Sucrose intake (mL)	2.5	4	2.5	2
Total (water+sucrose)	5	6	4.5	3
Pref score	0.5	0.666667	0.555556	0.666667
train day2
Water intake (mL)	0.5	2	1	3
Sucrose intake (mL)	3.5	2	2.5	3
Total (water+sucrose)	4	4	3.5	6
Pref score	0.875	0.5	0.714286	0.5
train day3
Water intake (mL)	2.5	1	2	1
Sucrose intake (mL)	3.5	2.5	3.5	3
Total (water+sucrose)	6	3.5	5.5	4
Pref score	0.583333	0.714286	0.636364	0.75
train day4
Water intake (mL)	2	1.5	1	1
Sucrose intake (mL)	3	3	1.5	2
Total (water+sucrose)	5	4.5	2.5	3
Pref score	0.6	0.666667	0.6	0.666667
day post1
Water intake (mL)	2.5	2	1	1.5
Sucrose intake (mL)	1	3	2.5	2.5
Total (water+sucrose)	3.5	5	3.5	4
Pref score	0.285714	0.6	0.714286	0.625
day post2
Water intake (mL)	1	1.5	2	2
Sucrose intake (mL)	2.5	2	1	3.5
Total (water+sucrose)	3.5	3.5	3	5.5
Pref score	0.714286	0.571429	0.333333	0.636364
