# Supplementary material for: Reactive microglia after taste nerve injury: comparison to nerve injury models of chronic pain
Source: F1000Res. 2013 Feb 28;2:65. [Version 1] doi: 10.12688/f1000research.2-65.v1 (PMC3782356; doi:10.12688/f1000research.2-65.v1)
Supplement: Two-bottle preference experiments with water and 200mM sucrose before and after treatment with naloxone — In the first set of experiments in Figure 7A, three mice had continual access to water and sugar solution. The animals were trained for three days before receiving naloxone treatment. For each day, the total amounts of each liquid consumed were used to calculate the preference score [sucrose (mL)/total fluid (mL)] such that the higher the score indicates the greater the sweet preference with 0.5 representing no preference. In the second set of experiments in Figure 7B, four mice were placed on a 22.5 hour water deprivation schedule where they had access to bottles of water and sugar solution the remaining 1.5 hours per day. [file f1000research-2-1169-s0004.tgz › Bartel_Fig_7_raw_data.xlsx]

## Sheet: Sheet1
NLX only (NO water deprivation)
water and 200mM sucrose
	Animal #1 (10mg NLX)	Animal #2 (10mg NLX)	Animal #3 (10mg NLX)
train day1
Water intake (mL)	0	0	3
Sucrose intake (mL)	23	22	17
Total (water+sucrose)	23	22	20
Pref score	1	1	0.85
train day2
Water intake (mL)	10	9	7
Sucrose intake (mL)	13.5	15	18
Total (water+sucrose)	23.5	24	25
Pref score	0.574468	0.625	0.72
train day3
Water intake (mL)	4	0	5
Sucrose intake (mL)	20	22	20
Total (water+sucrose)	24	22	25
Pref score	0.833333	1	0.8
day post1
Water intake (mL)	5	0	5
Sucrose intake (mL)	20	24	20
Total (water+sucrose)	25	24	25
Pref score	0.8	1	0.8
day post2
Water intake (mL)	2.5	0	2.5
Sucrose intake (mL)	20	25	18
Total (water+sucrose)	22.5	25	20.5
Pref score	0.888889	1	0.878049
NLX only (21.5 hr water deprivation)
water and 200mM sucrose
	Animal #1 (10mg NLX)	Animal #2 (10mg NLX)	Animal #3 (10mg NLX)	Animal #4 (10mg NLX)
train day1
Water intake (mL)	0.5	1	0.5	0.5
Sucrose intake (mL)	2	2.5	1.5	1
Total (water+sucrose)	2.5	3.5	2	1.5
Pref score	0.8	0.714286	0.75	0.666667
train day2
Water intake (mL)	1	1.5	1	1
Sucrose intake (mL)	2.5	2.5	2	2.5
Total (water+sucrose)	3.5	4	3	3.5
Pref score	0.714286	0.625	0.666667	0.714286
post day1
Water intake (mL)	1	1.5	1	1
Sucrose intake (mL)	4	3.5	2.5	2.5
Total (water+sucrose)	5	5	3.5	3.5
Pref score	0.8	0.7	0.714286	0.714286
post day2
Water intake (mL)	1	1	1	1
Sucrose intake (mL)	4	2.5	2.5	1.5
Total (water+sucrose)	5	3.5	3.5	2.5
Pref score	0.8	0.714286	0.714286	0.6
