# Supplementary material for: Reactive microglia after taste nerve injury: comparison to nerve injury models of chronic pain
Source: F1000Res. 2013 Feb 28;2:65. [Version 1] doi: 10.12688/f1000research.2-65.v1 (PMC3782356; doi:10.12688/f1000research.2-65.v1)
Supplement: Number of microglia in the nTS three days post chorda tympani transection in mice treated with naloxone — The number of microglia in the rostral (RC) subnucleus of the nTS at three days post CTx in mice treated with naloxone (NLX). Three animals from each treatment group (0mg, 5mg, 10mg) were analyzed. From each animal, six microglial counts were taken throughout the rostral levels on both intact (Int) and transected (Tx) sides. The cell counts were analyzed using SPSS software with appropriate ANOVAs and Tukey’s post-hoc analysis. Significance was defined as p<0.05. [file f1000research-2-1169-s0005.tgz]

Archive with 1 entries (1 files):
- Bartel_Fig_8_raw_data.xlsx
